# Supplementary material for: TSH promotes adiposity by inhibiting the browning of white fat
Source: Adipocyte. 2020 Jun 24;9(1):264–78. doi: 10.1080/21623945.2020.1783101 (PMC7469524; doi:10.1080/21623945.2020.1783101)
Supplement: Supplemental Material [file KADI_A_1783101_SM4510.zip]

Archive with 4 entries (4 files):
- supplementary Figures.pdf
- Supplementary Table 1.docx
- Supplementary Table 2.docx
- supplementary table3.docx
